# Supplementary material for: The Effect of Sleep Quality on Academic Performance: A Systematic Review and Meta-Analysis Study
Source: Behav Sci (Basel). 2026 Apr 23;16(5):634. doi: 10.3390/bs16050634 (PMC13203443; doi:10.3390/bs16050634)
Supplement: Supplementary file 1 [file behavsci-16-00634-s001.zip]

Archive with 1 entries (1 files):
- behavsci-4145638-supplementary.pdf
